# Supplementary material for: Anisotropic Microparticles with a Controllable Structure via Soap-Free Seeded Emulsion Polymerization
Source: Molecules. 2025 Jan 3;30(1):166. doi: 10.3390/molecules30010166 (PMC11721275; doi:10.3390/molecules30010166)
Supplement: Supplementary file 1 [file molecules-30-00166-s001.zip]

Archive with 1 entries (1 files):
- molecules-3392220-supplementary.pdf
